# Supplementary material for: Ileal Bile Acid Transporter Inhibition for the Treatment of Chronic Constipation, Cholestatic Pruritus, and NASH
Source: Front Pharmacol. 2018 Aug 21;9:931. doi: 10.3389/fphar.2018.00931 (PMC6111463; doi:10.3389/fphar.2018.00931)
Supplement: Supplementary file 1 [file Table_1.XLSX]

## Sheet: Sheet1
Trial Phase	Study Population	Investigational Drug	Study Subjects	Trial Duration	Clinical Outcome	Major Adverse Events	Biochemical Changes	Reference
I	HV	A4250	64 adults	single dose + 1 week	-	Abdominal pain and diarrhea	↓ serum BAs, FGF19 , ↑ C4, fecal BAs	7
I	HV/T2DM	SHP626 (Volixibat)	61 adults	4 weeks	-	Abdominal pain and diarrhea	↑ C4, fecal BAs	8
I	HV	GSK2330672	16 adults	4-period crossover	-	Abdominal pain and diarrhea	↓ serum BAs, ↑ C4	9
IIa	PBC with pruritus	GSK2330672	22 adults	2 weeks	Decreased pruritus	Abdominal pain	↓ serum BAs, ↑ C4	36
IIa	PBC with pruritus	SHP625 (Maralixabat)	66 adults	12 weeks	Same as placebo	Abdominal pain and diarrhea	↓ serum BAs, ↑ C4, ~ ALP	37
IIa	PBC with pruritus	A4250	9 adults	4 weeks	no placebo	Abdominal pain and diarrhea	↑ C4, ↓ autotaxin	38
IIa	Alagille with pruritus	SHP625 (Maralixabat)	37 children	13 weeks	Decreased pruritus (trend)	Diarrhea (same as placebo)	↑ C4, ALT, ↓ serum BAs, bilirubin	39
IIa	PFIC with pruritus	SHP625 (Maralixabat)	33 children	48 weeks	Decreased pruritus	Pyrexia and diarrhea	↓ serum BAs, ↓ transaminases, bilirubin	40
IIa	Alagille, PFIC, etc. with pruritus	A4250	20 children	4 weeks	Decreased pruritus	Transient transaminase elevations	↓ serum BAs	41
IIa	CIC	A3309 (Elobixibat )	30 adults	2 weeks	Improvement of CIC	GI disturbances (same as placebo)	↓ FGF19, total and LDL cholesterol, ↑ C4	13
IIb	CIC	A3309 (Elobixibat )	190 adults	1 week	Improvement of CIC	Abdominal pain and diarrhea	↓ LDL cholesterol , ↑ C4	§4
IIa	CIC	A3309 (Elobixibat )	36 adults	2 weeks	Improvement of CIC	Abdominal pain and diarrhea	↑ C4	§5
IIb	CIC	A3309 (Elobixibat )	163 adults	1 week	Improvement of CIC	Abdominal pain and diarrhea	No biochemistry applied	16
III	CIC	A3309 (Elobixibat )	133 adults	2 weeks	Improvement of CIC	Mild abdominal pain and diarrhea	↓ LDL cholesterol	17
III	CIC	A3309 (Elobixibat )	341 adults	52 weeks	Improvement of CIC	Mild abdominal pain and diarrhea	↓ LDL cholesterol	16
Table 1: Summary of trials using IBAT inhibitors in patients with cholestatic liver disease and chronic constipation.
Abbreviations:
ALT, alanine transferase; ALP, alkaline phosphatase; BA, bile acid;
CIC, chronic idiopathic constipation; GI, gastrointestinal; HV, healthy volunteers; PBC, primary biliary cholangitis; PFIC, progressive familial intrahepatic cholestasis; T2DM, type 2 diabetes mellitus.
